# Supplementary material for: Genetic pleiotropy between mood disorders, metabolic, and endocrine traits in a multigenerational pedigree
Source: Transl Psychiatry. 2018 Oct 12;8:218. doi: 10.1038/s41398-018-0226-3 (PMC6185949; doi:10.1038/s41398-018-0226-3)
Supplement: Supplementary file 2 — Supplemental tables [file 41398_2018_226_MOESM2_ESM.xlsx]

## Sheet: Supplemental Table 2
Gene_symbol	Chrom	CDS_Begin	CDS_End	RVIS_ExAc_score	RVIS_ExAc_perc	HGMD_tag	OMIM_disorder	AmishCommon
ACE	17	63477061	63498380	0.899248	91.0806	DM	{Myocardial infarction, susceptibility to} (3); {Alzheimer disease, susceptibility to}, 104300 (3); {Microvascular complications of diabetes 3}, 612624 (3); [Angiotensin I-converting enzyme, benign serum increase] (3); {SARS, progression of} (3); Renal tubular dysgenesis, 267430 (3); {Stroke, hemorrhagic}, 614519 (3)	Y
ACIN1	14	23058564	23095614	-0.499918	20.1829	.	.	Y
ACSM3	16	20610243	20797581	0.635627	85.2347	DFP	{?Hypertension, essential} (1)	Y
ADAM18	8	39584489	39730064	0.858165	90.334	.	.	Y
AGRN	1	1020123	1056118	0.211924	65.1965	DM	Myasthenic syndrome, congenital, 8, with pre- and postsynaptic defects, 615120 (3)	Y
ALDH16A1	19	49453169	49471048	1.29258	95.7226	DP	.	Y
ALLC	2	3658195	3702671	1.16838	94.7213	.	.	Y
ALPK1	4	112285509	112442620	0.983351	92.5739	.	.	Y
ANGPT4	20	869899	916317	0.156235	61.4864	.	.	Y
ANKS4B	16	21233665	21253845	-0.0709199	44.3769	.	.	Y
ANO10	3	43354859	43691594	0.62908	85.0379	DM	Spinocerebellar ataxia, autosomal recessive 10, 613728 (3)	Y
ANXA9	1	150982017	150995634	1.53049	97.0944	.	.	Y
AP4B1	1	113894748	113905201	-0.206628	35.1161	DM	Spastic paraplegia 47, autosomal recessive, 614066 (3)	Y
AQP8	16	25215731	25228940	0.094146	56.7112	.	.	Y
ARAP3	5	141653401	141682221	-0.36089	26.2661	.	.	Y
ATAD3C	1	1449689	1470158	2.84453	99.4212	.	.	Y
ATP1A4	1	160151570	160186977	1.15864	94.6171	.	.	Y
BAAT	9	101360417	101383519	-0.0595895	45.1583	DM	Hypercholanemia, familial, 607748 (3)	Y
BARD1	2	214725646	214809711	-0.681242	14.4643	DM	{Breast cancer, susceptibility to}, 114480 (3)	Y
BLOC1S3	19	45178745	45181801	.	.	DM	Hermansky-Pudlak syndrome 8, 614077 (3)	Y
BRCA1	17	43044295	43125483	-0.474265	21.2421	DM	{Breast-ovarian cancer, familial, 1}, 604370 (3); {Pancreatic cancer, susceptibility to, 4}, 614320 (3)	Y
BRICD5	16	2209253	2211950	0.946943	91.943	.	.	Y
BUD13	11	116748170	116772988	0.0606095	54.1645	.	.	Y
C10orf120	10	122697709	122699822	0.414058	76.5642	.	.	Y
C1orf43	1	154206706	154220628	-0.311169	28.8823	.	.	Y
C1orf50	1	42767269	42794493	0.200952	64.4441	.	.	Y
C20orf144	20	33662284	33665619	.	.	.	.	Y
C2orf71	2	29060976	29074261	1.35892	96.1683	DM	Retinitis pigmentosa 54, 613428 (3)	Y
CAPS	19	5911707	5916208	0.731107	87.6078	.	.	Y
CCDC106	19	55641062	55653161	0.00969941	50.2923	.	.	Y
CCDC116	22	21632716	21637327	1.83754	98.2694	.	.	Y
CCDC18	1	93179919	93278730	.	.	DM?	.	Y
CCDC67	11	93329971	93438487	0.190879	63.8479	.	.	Y
CCDC97	19	41310189	41324883	0.153364	61.2664	.	.	Y
CELSR3	3	48636469	48662915	-1.54154	3.13133	.	.	Y
CEP162	6	84124241	84227635	.	.	.	.	Y
CEP68	2	65056366	65087004	0.769083	88.5455	DP	.	Y
CLCC1	1	108929508	108963457	0.153364	61.2664	.	.	Y
CLDN3	7	73768997	73770270	0.263846	68.3105	.	.	Y
COL5A1	9	134641774	134844843	-1.82248	2.12421	DM	Ehlers-Danlos syndrome, classic type, 130000 (3)	Y
COL9A2	1	40300487	40317816	1.11872	94.1657	DM	Epiphyseal dysplasia, multiple, 2, 600204 (3); {Intervertebral disc disease, susceptibility to}, 603932 (3); ?Stickler syndrome, type V, 614284 (3)	Y
CPED1	7	120988677	121297444	0.139773	60.1609	.	.	Y
CXCL1	4	73869393	73871242	0.222505	65.7579	.	.	Y
CYP4A22	1	47137435	47149741	2.27111	98.9639	FP	.	Y
DGKG	3	186105668	186362237	-0.0404539	46.5879	.	.	Y
DHRS11	17	36591798	36600806	-0.166697	37.6338	.	.	Y
DIRC1	2	188734155	188790104	0.365066	74.1275	.	.	Y
DMKN	19	35497220	35513658	0.687192	86.5833	.	.	Y
DNAH12	3	57293699	57544344	0.84844	90.1777	.	.	Y
DNAH8	6	38715341	39030529	.	.	.	.	Y
DNPEP	2	219373546	219400022	-0.239661	33.1018	.	.	Y
DOK4	16	57471922	57487327	-0.236943	33.2523	.	.	Y
DRAXIN	1	11691729	11725857	0.854987	90.2935	.	.	Y
DSC3	18	30990008	31042815	0.40797	76.2459	DM	?Hypotrichosis and recurrent skin vesicles, 613102 (3)	Y
DUSP15	20	31847637	31870747	.	.	DM?	.	Y
DYX1C1	15	55410525	55508234	0.615836	84.6327	DFP	{Dyslexia, susceptibility to, 1}, 127700 (3); Ciliary dyskinesia, primary, 25, 615482 (3)	Y
ECM1	1	150508062	150513789	0.266061	68.4262	DM	Urbach-Wiethe disease, 247100 (3)	Y
EDC4	16	67873023	67884503	-1.78247	2.24576	.	.	Y
EGFLAM	5	38258409	38465021	0.667073	86.1261	.	.	Y
EPB41L5	2	120013005	120179119	-0.0940827	42.5363	.	.	Y
EPS8L2	11	694438	727727	-1.38034	4.05163	.	.	Y
ESYT1	12	56118250	56144671	-1.3772	4.08057	.	.	Y
EWSR1	22	29268009	29300525	-1.26778	4.94878	DM?	Ewing sarcoma, 612219 (3); Neuroepithelioma, 612219 (3)	Y
EXOSC3	9	37766978	37801437	0.488133	80.0023	DM	Pontocerebellar hypoplasia, type 1B, 614678 (3)	Y
EXPH5	11	108505431	108593738	1.62855	97.6153	DM	Epidermolysis bullosa, nonspecific, autosomal recessive, 615028 (3)	Y
FABP9	8	81458341	81461579	.	.	.	.	Y
FAM114A1	4	38867677	38945739	0.250098	67.4654	.	.	Y
FAM65C	20	50586108	50691528	1.35663	96.151	.	.	Y
FASN	17	82078338	82098332	-1.94807	1.77693	DM	.	Y
FDFT1	8	11795573	11839309	-0.186032	36.401	FP	.	Y
FGFRL1	4	1009936	1026897	0.143142	60.4387	DM	.	Y
FHOD3	18	36297714	36780055	-0.72394	13.2893	DP	.	Y
FLNC	7	128830377	128859274	-3.24203	0.486196	DM	Myopathy, myofibrillar, 5, 609524 (3); Myopathy, distal, 4, 614065 (3)	Y
FUK	16	70454421	70480274	1.68874	97.8642	.	.	Y
FUT8	14	65410592	65744121	-0.538022	18.6838	DP	.	Y
GALM	2	38665910	38741237	-0.00898233	48.7411	.	.	Y
GALNT8	12	4720341	4851927	0.891852	90.9938	.	.	Y
GDPD4	11	77216558	77301687	0.329761	72.2926	.	.	Y
GGT5	22	24219654	24245142	-0.220828	34.2884	DP	.	Y
GLI2	2	120735623	120992653	-0.311905	28.8129	DM	Holoprosencephaly-9, 610829 (3); Culler-Jones syndrome, 615849 (3)	Y
GPR1	2	206175316	206218047	0.23207	66.3715	FTV	.	Y
GPR142	17	74367407	74372622	1.36172	96.1973	.	.	Y
GPR179	17	38325530	38343847	3.00533	99.5427	DM	Night blindness, congenital stationary (complete), 1E, autosomal recessive, 614565 (3)	Y
GUCA1A	6	42155406	42180056	0.272306	68.8198	DM	Cone dystrophy-3, 602093 (3); Cone-rod dystrophy 14, 602093 (3)	Y
HES7	17	8120590	8124092	.	.	DM	Spondylocostal dysostosis 4, autosomal recessive, 613686 (3)	Y
HIST1H1C	6	26055787	26056428	0.868384	90.5481	.	.	Y
HYDIN	16	70807378	71230722	1.07283	93.6737	DM	Ciliary dyskinesia, primary, 5, 608647 (3)	Y
IFNA10	9	21206181	21207143	1.1636	94.6634	DP	.	Y
IGHMBP2	11	68903842	68940602	0.931612	91.7463	DM	Neuronopathy, distal hereditary motor, type VI, 604320 (3); Charcot-Marie-Tooth disease, axonal, type 2S, 616155 (3)	Y
IRAK4	12	43758944	43789543	-0.21252	34.7919	DM	IRAK4 deficiency, 607676 (3); Invasive pneumococcal disease, recurrent isolated, 1, 610799 (3)	Y
ITCH	20	34363235	34511393	-1.32126	4.55519	DM	Autoimmune disease, multisystem, with facial dysmorphism, 613385 (3)	Y
ITGB5	3	124761948	124901418	0.297183	70.3247	.	.	Y
KCNH7	2	162371407	162838730	-1.54052	3.13712	.	.	Y
KIAA0922	4	153466346	153636711	-0.72394	13.2893	.	.	Y
KIRREL	1	157993273	158100262	-0.530368	18.9964	.	.	Y
KLK15	19	50825289	50837213	0.464667	79.0704	DP	.	Y
KRTAP4-4	17	41159651	41160731	0.819236	89.5005	.	.	Y
LENG8	19	54448887	54462037	-0.662411	14.9795	.	.	Y
LIG1	19	48115445	48170603	-0.461588	21.8093	DM	DNA ligase I deficiency (3)	Y
LMCD1	3	8501707	8574673	0.582953	83.6141	.	.	Y
MAN2B2	4	6575175	6623362	2.71017	99.3228	.	.	Y
MAP1A	15	43510958	43531620	-0.00364125	49.1231	.	.	Y
MATN2	8	97868840	98036716	1.439	96.6371	.	.	Y
MATN3	2	19992111	20012694	0.513512	81.0384	DM	Epiphyseal dysplasia, multiple, 5, 607078 (3); {Osteoarthritis susceptibility 2}, 140600 (3); Spondyloepimetaphyseal dysplasia, 608728 (3)	Y
MC5R	18	13824155	13826743	-0.343899	27.0533	.	.	Y
MCM2	3	127598223	127622436	-1.10513	6.48839	.	.	Y
MED25	19	49818279	49838816	-0.0612004	45.0136	DM	?Charcot-Marie-Tooth disease, type 2B2, 605589 (3); Basel-Vanagait-Smirin-Yosef syndrome, 616449 (3)	Y
MELK	9	36572862	36677683	-0.392441	24.8365	.	.	Y
MFGE8	15	88898683	88913411	0.00234788	49.6614	DM	.	Y
MFHAS1	8	8783354	8893645	-2.04519	1.5512	.	Malignant fibrous histiocytoma (2)	Y
MGA	15	41621224	41773081	-2.28038	1.1634	.	.	Y
MKKS	20	10401009	10434222	-0.132706	39.9085	DM	McKusick-Kaufman syndrome, 236700 (3); Bardet-Biedl syndrome 6, 605231 (3)	Y
MPDZ	9	13105704	13279590	0.781672	88.8233	DM	Hydrocephalus, nonsyndromic, autosomal recessive 2, 615219 (3)	Y
MPP2	17	43875357	43909711	-0.760249	12.3922	.	.	Y
MROH9	1	170935471	171064765	0.833584	89.8825	.	.	Y
MRPS27	5	72219409	72320646	0.203972	64.6293	.	.	Y
MTMR11	1	149928651	149936898	-0.322044	28.1472	.	.	Y
MUC16	19	8848844	8981342	15.6011	99.9711	.	.	Y
MUC4	3	195746765	195812277	.	.	DP	.	Y
MUC5B	11	1223066	1262172	21.745	99.9826	DP	{Pulmonary fibrosis, idiopathic, susceptibility to}, 178500 (3)	Y
MUM1	19	1285893	1378431	0.173154	62.7771	.	.	Y
MX2	21	41361943	41409390	-0.357646	26.434	.	.	Y
MYCBPAP	17	50508384	50531501	2.06015	98.6572	.	.	Y
MYO3B	2	170178145	170655171	0.950633	92.0125	.	.	Y
MYOF	10	93306429	93482317	0.517859	81.1541	DM?	.	Y
NAGK	2	71064344	71079805	0.370952	74.4516	.	.	Y
NBAS	2	15166909	15561330	-0.357221	26.4398	DM?	Short stature, optic nerve atrophy, and Pelger-Huet anomaly, 614800 (3); Infantile liver failure syndrome 2, 616483 (3)	Y
NCEH1	3	172630249	172711218	-0.576495	17.4625	.	.	Y
NDRG1	8	133237171	133302022	-0.290421	30.0399	DM	Charcot-Marie-Tooth disease, type 4D, 601455 (3)	Y
NDUFA9	12	4649095	4694317	0.491959	80.1528	DM	Leigh syndrome due to mitochondrial complex I deficiency, 256000 (3)	Y
NLRP11	19	55785397	55836800	-0.286144	30.2715	.	.	Y
NOD2	16	50693603	50733077	1.62139	97.5806	DM	{Inflammatory bowel disease 1}, 266600 (3); Blau syndrome, 186580 (3); {Psoriatic arthritis, susceptibility to}, 607507 (3); Sarcoidosis, early-onset, 609464 (3)	Y
NUMA1	11	72002864	72080693	0.819001	89.4947	.	Leukemia, acute promyelocytic, somatic, 612376 (3)	Y
NUP205	7	135557919	135648757	-2.47295	0.989755	.	.	Y
OR1N1	9	122526358	122527296	0.421561	76.9173	.	.	Y
OR2Y1	5	180739042	180740099	0.611054	84.517	.	.	Y
OR3A1	17	3291635	3292600	1.06045	93.4827	.	.	Y
OR4X2	11	48245104	48246015	0.177787	63.0434	.	.	Y
OR51I2	11	5453489	5454427	0.909425	91.2658	.	.	Y
OR5AS1	11	56030419	56031393	0.930979	91.7405	.	.	Y
OR6N1	1	158765744	158766682	1.067	93.5984	.	.	Y
OR8S1	12	48507354	48529897	0.916928	91.4453	.	.	Y
OSCAR	19	54094668	54102692	.	.	.	.	Y
P2RX7	12	121132819	121188032	1.116	94.1425	DFP	.	Y
PADI4	1	17308195	17364004	0.902228	91.1154	DP	{Rheumatoid arthritis, susceptibility to}, 180300 (3)	Y
PALB2	16	23603160	23641310	-0.769231	12.2128	DM	Fanconi anemia, complementation group N, 610832 (3); {Breast cancer, susceptibility to}, 114480 (3); {Pancreatic cancer, susceptibility to, 3}, 613348 (3)	Y
PARP4	13	24420926	24512810	3.10497	99.5775	.	.	Y
PASK	2	241106099	241150264	-0.146818	38.9477	DM	.	Y
PCDHB4	5	141121799	141125623	0.491463	80.1354	DM?	.	Y
PCDHB5	5	141135218	141138625	-0.00470073	49.0826	.	.	Y
PCDHB7	5	141172619	141176383	1.21039	95.1265	.	.	Y
PCSK2	20	17226107	17484578	-0.786586	11.8192	DP	.	Y
PFAS	17	8247618	8270491	0.881357	90.7276	DP	.	Y
PGAM2	7	44062727	44065587	0.262083	68.1773	DM	Glycogen storage disease X, 261670 (3)	Y
PGLYRP1	19	46019153	46023065	0.263846	68.3105	.	.	Y
PIEZO2	18	10666483	11148762	.	.	DM	Arthrogryposis, distal, type 5, 108145 (3); Arthrogryposis, distal, type 3, 114300 (3); ?Marden-Walker syndrome, 248700 (3)	Y
PIK3C2B	1	204422628	204494724	-0.783973	11.8713	.	.	Y
PKD2L1	10	100288154	100330486	1.08998	93.8531	.	.	Y
PKDCC	2	42048020	42058528	-0.0249451	47.6009	.	.	Y
PNPLA7	9	137459953	137550534	2.64187	99.2591	.	.	Y
POLQ	3	121431427	121546641	0.172808	62.6845	.	.	Y
POR	7	75899200	75986855	0.351465	73.4676	DM	Antley-Bixler syndrome with genital anomalies and disordered steroidogenesis, 201750 (3); Disordered steroidogenesis due to cytochrome P450 oxidoreductase, 613571 (3)	Y
PPFIBP2	11	7513298	7657127	-0.399649	24.4429	.	.	Y
PPP1R12B	1	202348699	202592706	0.40797	76.2459	.	.	Y
PRDM2	1	13700198	13825079	-0.366344	26.0751	DM	.	Y
PRDM9	5	23507155	23528597	1.63429	97.6501	DM?	.	Y
PRKAG3	2	218822383	218832086	-0.114829	41.1588	DM	.	Y
PRTG	15	55611546	55743090	-0.351761	26.6713	.	.	Y
PSG1	19	42866464	42879822	2.79695	99.3749	.	.	Y
PSMA8	18	26133852	26193355	0.06781	54.7201	.	.	Y
PTK7	6	43076268	43161719	-1.08166	6.7778	DM?	.	Y
PTPN13	4	86594315	86815171	1.10321	93.9746	DP	.	Y
QRICH2	17	76274049	76307680	0.450933	78.3875	.	.	Y
R3HCC1	8	23270120	23296279	.	.	.	.	Y
RALGPS1	9	126914774	127223166	-0.161913	37.8654	.	.	Y
RAMP3	7	45157791	45186302	0.519912	81.2467	.	.	Y
RAPGEF3	12	47734367	47771040	0.138662	60.0683	.	.	Y
RD3	1	211476522	211492917	0.568756	83.0121	DM	Leber congenital amaurosis 12, 610612 (3)	Y
RFX2	19	5993164	6199572	-0.280852	30.5956	DM?	.	Y
RNF207	1	6205475	6221299	0.968646	92.3077	.	.	Y
RRP8	11	6595075	6603620	-0.204865	35.1855	.	.	Y
RTKN2	10	62183035	62268707	-0.222741	34.1726	DP	.	Y
SCML4	6	107704104	107824317	-0.125355	40.4353	.	.	Y
SERAC1	6	158109515	158168270	-0.313734	28.6392	DM	3-methylglutaconic aciduria with deafness, encephalopathy, and Leigh-like syndrome, 614739 (3)	Y
SFXN1	5	175477062	175529742	0.116655	58.5055	.	.	Y
SHROOM3	4	76435100	76783253	0.671428	86.2187	DM	.	Y
SIDT1	3	113532296	113629578	0.588046	83.7761	.	.	Y
SLC22A16	6	110424687	110476641	1.00536	92.8286	.	.	Y
SLC26A10	12	57619527	57626151	1.21259	95.1554	FTV	.	Y
SLC27A5	19	58479512	58512413	0.267018	68.4725	DM	.	Y
SLC2A7	1	9003300	9026345	1.13101	94.3393	.	.	Y
SLC37A1	21	42496008	42581440	0.104671	57.5852	.	.	Y
SLC4A4	4	71187286	71572087	-0.796661	11.6513	DM	Renal tubular acidosis, proximal, with ocular abnormalities, 604278 (3)	Y
SLC5A4	22	32218476	32255341	1.21738	95.2133	.	.	Y
ST6GAL2	2	106801600	106887108	0.601786	84.1523	.	.	Y
STAT6	12	57095408	57132139	-0.43746	22.8743	DFP	.	Y
SYCP1	1	114854803	114995370	-0.839916	10.7715	.	.	Y
SYMPK	19	45815410	45863290	-1.71874	2.38467	.	.	Y
TAS1R3	1	1331314	1335306	2.2278	98.8945	DFP	.	Y
TAS2R19	12	11021619	11022620	1.49856	96.9613	DP	.	Y
TATDN1	8	124488485	124539458	-0.0728336	44.2496	.	.	Y
TATDN3	1	212791828	212816626	0.993732	92.6955	.	.	Y
TBC1D9B	5	179862066	179907859	-1.02328	7.55918	.	.	Y
TCOF1	5	150357639	150400308	1.17959	94.8371	DM	Treacher Collins syndrome 1, 154500 (3)	Y
TDRD6	6	46687875	46704319	1.47043	96.8339	.	.	Y
TECPR2	14	102362963	102502481	-1.12739	6.32633	DM	Spastic paraplegia 49, autosomal recessive, 615031 (3)	Y
TECTA	11	121101173	121191493	-1.45165	3.65225	DM	Deafness, autosomal dominant 8/12, 601543 (3); Deafness, autosomal recessive 21, 603629 (3)	Y
TEKT5	16	10627501	10694945	2.07229	98.6803	.	.	Y
TEX19	17	82359247	82363776	0.352928	73.5718	.	.	Y
TEX26	13	30932703	30975502	0.717056	87.33	.	.	Y
TGM7	15	43276280	43302255	1.12925	94.3219	.	.	Y
TJP2	9	69121264	69255208	0.0526059	53.5394	DM	Hypercholanemia, familial, 607748 (3); Cholestasis, progressive familial intrahepatic 4, 615878 (3)	Y
TJP3	19	3708109	3750813	2.45374	99.1549	.	.	Y
TMCO2	1	40245947	40251691	0.0189647	50.9753	.	.	Y
TMEM132C	12	128267403	128707915	.	.	.	.	Y
TMEM222	1	27322145	27336400	0.202865	64.5425	.	.	Y
TNNI1	1	201403768	201429866	0.224418	65.8853	.	.	Y
TPST2	22	26521983	26596717	-0.515513	19.6157	.	.	Y
TSACC	1	156337314	156346995	0.389488	75.3314	.	.	Y
TSEN54	17	75516060	75524739	1.68905	97.8758	DM	Pontocerebellar hypoplasia type 2A, 277470 (3); Pontocerebellar hypoplasia type 4, 225753 (3); ?Pontocerebellar hypoplasia type 5, 610204 (3)	Y
TTN	2	178525989	178830802	-3.85026	0.260462	DM	Cardiomyopathy, familial hypertrophic, 9, 613765 (3); Cardiomyopathy, dilated, 1G, 604145 (3); Tibial muscular dystrophy, tardive, 600334 (3); Muscular dystrophy, limb-girdle, type 2J, 608807 (3); Myopathy, proximal, with early respiratory muscle involvement, 603689 (3); Myopathy, early-onset, with fatal cardiomyopathy, 611705 (3)	Y
TUBAL3	10	5393098	5404830	0.846677	90.1545	FTV	.	Y
TXNDC16	14	52430590	52552522	0.0467122	53.1284	.	.	Y
UIMC1	5	176905005	177022633	-0.142928	39.1908	FP	.	Y
USP43	17	9644698	9729691	-0.280702	30.6014	.	.	Y
USP54	10	73497538	73625953	-0.378764	25.5021	DM?	.	Y
UTP20	12	101280109	101386616	0.625221	84.9106	.	.	Y
VCL	10	73995193	74121363	-0.695292	14.0939	DM	Cardiomyopathy, dilated, 1W, 611407 (3); Cardiomyopathy, hypertrophic, 15, 613255 (3)	Y
VPS13B	8	99013266	99877580	-3.33753	0.445679	DM	Cohen syndrome, 216550 (3)	Y
VSX1	20	25070885	25082365	.	.	DM	Keratoconus 1, 148300 (3); Corneal dystrophy, posterior polymorphous, 1, 122000 (3); Craniofacial anomalies and anterior segment dysgenesis syndrome, 614195 (3)	Y
WFS1	4	6269849	6303265	1.876	98.3562	DM	Wolfram syndrome, 222300 (3); Deafness, autosomal dominant 6/14/38, 600965 (3); Wolfram-like syndrome, autosomal dominant, 614296 (3); {Diabetes mellitus, noninsulin-dependent, association with}, 125853 (3); ?Cataract 41, 116400 (3)	Y
XIRP2	2	166888487	167259753	0.57356	83.2205	.	.	Y
YTHDC2	5	113513683	113595285	-1.18374	5.74174	.	.	Y
ZC3H6	2	112275594	112340063	-1.07525	6.86462	.	.	Y
ZDHHC6	10	112424428	112446917	-0.360819	26.2835	.	.	Y
ZNF280D	15	56630181	56918571	-1.04428	7.28136	.	.	Y
ZNF544	19	58228594	58277495	0.749287	88.0882	FTV	.	Y
ZNF550	19	57535257	57559863	1.08775	93.8184	.	.	Y
ZNF721	4	425815	499156	0.588207	83.7877	.	.	Y

## Sheet: Supplemental Table 5
Chr	Pos	hgvs	Gene	Disease	Phenotype	Dominant_or_recessive	OMIM_variant	ClinVar	ClinVar confidence	# ClinVar citations	# Homozygous Individuals	# Heterozygous Individuals	# Individuals genetically diagnosed with disease
2	178879181	919C>T	PDE11A	Adrenocortical hyperplasia	Adrenal	Dominant	Present in two related individuals with disease	Pathogenic	no criteria provided, 0 stars	1	1	16	17
2	86071665	862C>T	ST3GAL5	Amish infantile epilepsy syndrome	Neurology		Homozygosity causes disease, found in Amish and 2 sibs born of consanguineous French parents	Pathogenic	no criteria provided, 0 stars	2		3	0
11	116701353	55C>T	APOC3	Apolipoprotein C3 deficiency with apparent cardioprotection	Endocrinology		Heterozygosity causes disease	Pathogenic, protective	no criteria provided, 0 stars	4		11	11
11	66293652	1169T>G	BBS1	Bardet-Biedl syndrome	Congenital disorder	Recessive	Homozygosity or compound heterozygosity causes disease	Pathogenic	criteria provided, multiple submitters, no conflicts, 2 stars	11	1	7	1
16	23200963	589G>A	SCNN1G	Bronchiectasis	Pulmonology	Both	Heterozygosity causes disease	Pathogenic	no criteria provided, 0 stars	1		1	1
9	35657945	NULL	RMRP	Cartilage-Hair hypoplasia	Amish, Congenital disorder		Homozygosity or compound heterozygosity causes disease	Pathogenic	no criteria provided, 0 stars	15		51	0
1	12064892	1403G>A	MFN2	Charcot-Marie-Tooth disease 2a	Neurology	Both	Many heterozygous variants associated with disease, including this variant	Conflicting; Likely benign(1);Pathogenic(1)	criteria provided, conflicting interpretations, 1 star	1		22	22
8	100832259	8978A>G	VPS13B	Cohen syndrome	Congenital disorder	Recessive	Homozygosity causes disease, Belgian family	Conflicting; Benign(1);Pathogenic(1);Uncertain significance(1)	criteria provided, conflicting interpretations, 1 star	2		39	0
3	9792107	137G>A	OGG1	Colorectal cancer	Oncology		DNA glycosylase/AP lyase activity was drastically reduced, suggesting a strong impairment in its DNA repair capacity	Pathogenic	no criteria provided, 0 stars	1		1	0
10	31810782	2519A>C	ZEB1	Corneal dystrophy, Fuchs late-onset	Opthamology		Heterozygosity causes disease	Pathogenic	no criteria provided, 0 stars	1		13	13
1	165737437	292_293delAG	TMCO1	Craniofacial dysmorphism, skeletal anomalies & mental retardation	Skeletal	Recessive	Identified in Old Order Amish, homozygosity required for disease	NA				25	0
12	121437410	1748G>A	HNF1A	Diabetes, MODY	Endocrinology	Both	Heterozygosity causes disease	Pathogenic	no criteria provided, 0 stars	1		22	22
4	5795449	1886+5G>T	EVC	Ellis-van Creveld syndrome	Amish, Congenital disorder	Both	Homozygosity causes disease, found in Amish	Pathogenic	no criteria provided, 0 stars	4		50	0
2	21229160	10580G>A	APOB	Familial hypercholesterolemia	Endocrinology	Both	European descent, heterozygotes and homozygotes have phenotype, compensatory mechanisms may play a role	Pathogenic, likely pathogenic	criteria provided, single submitter, 1 star	22	3	52	55
9	104189780	524C>A	ALDOB	Fructose intolerance	Endocrinology	Recessive	In patients from Italy, Switzerland, and Yugoslavia	Pathogenic	criteria provided, single submitter, 1 star	8		10	0
9	34648167	563A>G	GALT	Galactosemia	Amish, Endocrinology	Recessive	Most frequent galactosemia mutation characterized to 1991	Pathogenic	criteria provided, multiple submitters, no conflicts, 2 stars	8		2	0
1	155205634	1226A>G	GBA	Gaucher disease	Endocrinology	Both	Common disease allele in the Ashkenazi Jewish population	Pathogenic, risk factor	criteria provided, multiple submitters, no conflicts, 2 stars	59		5	0
19	49564992	538G>A	FFAR1	Glaucoma, primary open angle	Opthamology		Heterozygosity causes disease, however also found in controls with European ancestry	Pathogenic	no criteria provided, 0 stars	2		13	13
19	13010300	1262C>T	GCDH	Glutaricacidaemia I	Amish, Endocrinology	Recessive	Homozygosity causes disease, found in Amish; compound heterozygosity found in non-Amish	Pathogenic	no criteria provided, 0 stars	2		28	0
3	98299553	1339C>T	CPOX	Harderoporphyria	Metabolic	Dominant	Present in patients with disease	Pathogenic	no criteria provided, 0 stars	2		3	3
13	86369404	1240C>T	SLITRK6	High myopia and sensorineural deafness	Otorhinolaryngology	Recessive	Homozygosity causes disease, found in Amish	Pathogenic	no criteria provided, 0 stars	2		27	0
21	44483184	833T>C	CBS	Homocystinuria	Endocrinology	Recessive	Homozygosity or compound heterozygosity causes disease	Pathogenic	criteria provided, multiple submitters, no conflicts, 2 stars	22		4	0
9	71831283	143T>C	TJP2	Hypercholanaemia	Amish, Gastroenterology	Recessive	Homozygosity causes disease, found in Amish	Pathogenic	no criteria provided, 0 stars	1		36	0
9	104133461	226A>G	BAAT	Hypercholanaemia	Amish, Gastroenterology		Homozygosity causes disease, found in Amish	Pathogenic	no criteria provided, 0 stars	1		72	0
22	18905934	1322T>C	PRODH	Hyperprolinemia	Metabolic	Both	Heterozygosity causes disease	Pathogenic, risk factor	no criteria provided, 0 stars	6		6	6
10	122630690	1303G>A	WDR11	Hypogonadotropic hypogonadism	Endocrinology	Dominant	Heterozygosity causes disease	Pathogenic	no criteria provided, 0 stars	1		5	17
20	5294762	254G>T	PROKR2	Hypogonadotropic hypogonadism	Endocrinology	Dominant	Heterozygosity or homozygosity causes disease, functional evidence	Pathogenic	no criteria provided, 0 stars	2		12	17
15	45393426	2895_2898delGTTC	DUOX2	Hypothyroidism, transient	Endocrinology	Recessive	NA	Pathogenic	criteria provided, single submitter, 1 star	3		4	0
1	152285861	1501C>T	FLG	Ichthyosis vulgaris	Dermatology	Dominant	Homozygosity or compound heterozygosity causes disease, heterozygotes had either no discernible phenotype or milder disease	Pathogenic, risk factor	no criteria provided, 0 stars	11		33	0
2	152737393	311G>T	CACNB4	Idiopathic epilepsy, generalised	Neurology	Dominant	Found in German and French-Candian family	Conflicting; Uncertain significance(1);Pathogenic(1), risk factor	criteria provided, conflicting interpretations, 1 star	2		5	5
7	113519161	1985_1986delAG	PPP1R3A	Insulin resistance	Endocrinology	Dominant	Observed in patients in compound heterozygosity with PPARG	Pathogenic	no criteria provided, 0 stars	2		2	0
1	10042688	769G>A	NMNAT1	Leber congenital amaurosis	Opthamology	Recessive	Homozygosity or compound heterozygosity causes disease	Pathogenic	no criteria provided, 0 stars	6		6	0
7	2583388	638dupA	BRAT1	Lethal neonatal rigidity & seizure syndrome	Amish, Neurology	Recessive	Homozygosity causes disease, found in Amish	Pathogenic	no criteria provided, 0 stars	1		10	0
3	38646354	1384G>A	SCN5A	Long QT syndrome	Cardiology	Both	NA	Conflicting; Uncertain significance(1);Pathogenic(2)	criteria provided, conflicting interpretations, 1 star	3		8	49
7	150644952	2707G>A	KCNH2	Long QT syndrome	Cardiology	Dominant	NA	Pathogenic	criteria provided, single submitter, 1 star	1		40	49
20	32000520	770C>G	SNTA1	Long QT syndrome	Cardiology	Dominant	Heterozygosity causes disease, functional evidence	Conflicting; Likely benign(1);Pathogenic(1)	criteria provided, conflicting interpretations, 1 star	1		4	49
20	10393439	724G>T	MKKS	McKusick-Kaufman syndrome	Amish, Congenital disorder	Recessive	Homozygosity of this allele plus other MKKS allele causes disease, found in Amish, incomplete penetrance	Pathogenic	no criteria provided, 0 stars	2	9	62	6
20	10393913	250C>T	MKKS	McKusick-Kaufman syndrome	Amish, Congenital disorder	Recessive	Homozygosity of this allele plus other MKKS allele causes disease, found in Amish, incomplete penetrance	Pathogenic	no criteria provided, 0 stars	2	6	57	6
17	73274346	530G>C	SLC25A19	Microcephaly	Amish, Congenital disorder	Recessive	Homozygosity causes disease, found in Amish	Pathogenic	no criteria provided, 0 stars	2		37	0
16	72048540	403C>T	DHODH	Miller syndrome	Congenital disorder	Recessive	Compound heterozygosity causes disease	Pathogenic	no criteria provided, 0 stars	1		31	0
8	43054647	1843G>A	HGSNAT	Mucopolysaccharidosis IIIC	Endocrinology	Recessive	May act as a modifier with other genes, dutch origin	Pathogenic	no criteria provided, 0 stars	8		2	0
19	55648544	538G>T	TNNT1	Nemaline myopathy, Amish type	Amish, Neurology	Recessive	Homozygosity causes disease, found in Amish	Pathogenic	no criteria provided, 0 stars	7		20	0
14	95085642	344T>A	SERPINA6	Obstructive lung disease	Pulmonology	Both	Heterozygotes had disease, homozygotes in good health, functional studies	Pathogenic	no criteria provided, 0 stars	3		3	3
12	7842773	796C>T	GDF3	Ocular & skeletal abnormalities	Congenital disorder	Dominant	Heterozygosity causes disease	Pathogenic	no criteria provided, 0 stars	2		8	8
19	7997576	923C>A	TIMM44	Oncocytic thyroid carcinoma	Oncology		NA	Likely pathogenic	criteria provided, single submitter, 1 star	0		4	0
7	107329499	1003T>C	SLC26A4	Pendred syndrome	Endocrinology	Recessive	Observed in patients in compound heterozygosity but not in controls	Pathogenic, likely pathogenic	criteria provided, single submitter, 1 star	16		3	0
12	103246653	782G>A	PAH	Phenylketonuria	Amish, Metabolic	Recessive	Compound heterozygosity causes disease, we have both mutations, found in Amish among others	Pathogenic	criteria provided, multiple submitters, no conflicts, 2 stars	6		21	0
12	103288579	284_286delTCA	PAH	Phenylketonuria	Amish, Metabolic	Recessive	Compound heterozygosity causes disease, we have both mutations, found in Amish among others	Pathogenic	criteria provided, multiple submitters, no conflicts, 2 stars	3		27	0
16	2367764	875A>T	ABCA3	Pneumonitis, desquamative interstitial	Pulmonology	Recessive	NA	Likely pathogenic	no criteria provided, 0 stars	4		11	0
5	13865784	4348C>T	DNAH5	Primary ciliary dyskinesia	Amish, Pulmonology		NA	Pathogenic	no criteria provided, 0 stars	1		9	0
15	89873364	803G>C	POLG	Progressive external ophthalmoplegia	Opthamology	Both	NA	Conflicting; Likely benign(1);Pathogenic(1)	criteria provided, conflicting interpretations, 1 star	1		2	0
3	136048854	1606A>G	PCCB	Propionic acidaemia	Amish, Endocrinology	Recessive	NA	Pathogenic	criteria provided, single submitter, 1 star	4		7	0
1	155262968	1436G>A	PKLR	Pyruvate kinase deficiency	Amish, Hematology	Both	Identified in Old Order Amish of Pennsylvania and Indian disease patients	Pathogenic	no criteria provided, 0 stars	5		6	0
2	44102516	1720G>A	ABCG8	Sitosterolaemia	Amish, Endocrinology	Recessive	Homozygosity causes disease, found in Amish-Mennonites, origin in Europe	Pathogenic	no criteria provided, 0 stars	4		32	0
2	167162344	554G>A	SCN9A	Small fibre neuropathy	Neurology	Both	Heterozygous individuals with disease identified, but heterozygous individuals without disease also identified	Conflicting; Likely benign(1);Pathogenic(2)	criteria provided, conflicting interpretations, 1 star	6		30	30
1	171076952	458C>T	FMO3	Trimethylaminuria	Endocrinology	Recessive	Homozygosity causes disease	Pathogenic	no criteria provided, 0 stars	5	1	30	1
14	94750486	1151A>G	SERPINA10	Venous thromboembolic disease	Cardiology		Found in 4 patients	Pathogenic	no criteria provided, 0 stars			11	0
19	8670523	73G>A	ADAMTS10	Weill-Marchesani syndrome	Opthamology	Recessive	Compound heterozygosity causes disease	Pathogenic	no criteria provided, 0 stars	1	4	10	0
16	88800060	2423G>A	PIEZO1	Xerocytosis, hereditary	Hematology	Both	NA	Pathogenic	no criteria provided, 0 stars	3		9	9
16	88800139	2344G>A	PIEZO1	Xerocytosis, hereditary	Hematology	Both	NA	Pathogenic	no criteria provided, 0 stars	3		9	9
3	14200382	1001C>A	XPC	Xeroderma pigmentosum (C)	Dermatology	Recessive	Cell line was either homozygous or hemizygous for this mutation	Pathogenic	no criteria provided, 0 stars	2		43	0
16	14041848	2395C>T	ERCC4	Xeroderma pigmentosum (F)	Dermatology	Recessive	Found in 2 unrelated patients	Pathogenic	no criteria provided, 0 stars	3		13	0

## Sheet: Supplemental Table 6
Disease	Chr:Position	Ref/Alt	descr	dbsnp	Gene	ASMAD_all	Anabaptist	PA Anabaptist	nonPA Anabaptist	TOPMED Amish	1000G EUR	1000G All	exac03
McKusick-Kaufman syndrome	20:10393439	C/A	Ala242Ser	rs74315394	MKKS	0.084	0.053	0.0719	0.0224	0.04964	0.007	0.00179712	0.0056
McKusick-Kaufman syndrome	20:10393913	G/A	His84Tyr	rs74315395	MKKS	0.0692	0.0356	0.0531	0.0075	0.03881	NA	NA	NA
Adrenocortical hyperplasia	2:178879181	G/A	Arg307Term	rs76308115	PDE11A	0.0313	0.0154	0.0094	0.0249	0.006769	0.005	0.00179712	0.003
Long QT syndrome	7:150644952	C/T	Gly903Arg	rs199473669	KCNH2	0.0434	0.0192	0.0319	0	0.02662	NA	NA	0
Small fibre neuropathy	2:167162344	C/T	Arg185His	rs73969684	SCN9A	0.0285	0.0222	0.0172	0.0299	0.01218	NA	0.00638978	0.0033
Ocular & skeletal abnormalities	12:7842773	G/A	Arg266Cys	rs140926412	GDF3	0.0135	0.0087	0.0141	0	0.005866	0.002	0.000399361	0.002
Harderoporphyria	3:98299553	G/A	Arg447Cys	rs28931603	CPOX	0.0068	0.0116	0	0.0299	0.0009025	NA	0.000199681	0.0005
Xerocytosis, hereditary	16:88800060	C/T	Arg808Gln	rs200970763	PIEZO1	0.0152	0.0117	0.019	0	0.01173	0.002	0.000798722	0.0026
Xerocytosis, hereditary	16:88800139	C/T	Gly782Ser	rs200970763	PIEZO1	0.0152	0.0116	0.0188	0	0.01173	0.002	0.000798722	0.0033
Corneal dystrophy, Fuchs late-onset	10:31810782	A/C	Gln840Pro	rs118020901	ZEB1	0.0045	0.0164	0.0094	0.0274	0.003159	0.0119	0.00299521	0.0073
Glaucoma, primary open angle	19:49564992	G/A	Ala88Val	rs61732310	NTF4	0.0143	0.0154	0.0109	0.0224	0.01309	0.002	0.00579073	0.0059
Bronchiectasis	16:23200963	G/A	Glu197Lys	rs5738	SCNN1G	0.002	0.0116	0.0047	0.0224	0.003159	0.0109	0.00259585	0.0047
Idiopathic epilepsy, generalised	2:152737393	C/A	Cys104Phe	rs1805031	CACNB4	0.0096	0.0087	0.0141	0	0.01128	0.002	0.000399361	0.0004
Hypogonadotropic hypogonadism	10:122630690	G/A	Ala435Thr	rs318240760	WDR11	0.0068	0.0087	0.0094	0.0075	0.008574	NA	NA	0.0001
Obstructive lung disease	14:95085642	C/G	Pro252Ala	rs17473	SERPINA3	0.0045	NA	NA	NA	0.007671	0.004	0.00119808	0.003
Long QT syndrome	3:38646354	C/T	Glu462Lys	rs199473572	SCN5A	0.0091	0.0164	0.0125	0.0224	0.01309	NA	NA	6.254e-05
Bardet-Biedl syndrome	11:66293652	T/G	Met390Arg	rs113624356	BBS1	0.0217	0.0202	0.0234	0.0149	0.02662	0.002	0.000998403	0.0015
Apolipoprotein C3 deficiency with apparent cardioprotection	11:116701353	C/T	Arg19Term	rs76353203	APOC3	0.0129	0.0106	0.0172	0	0.02617	NA	NA	0.0007
Trimethylaminuria	1:171076952	C/T	Pro153Leu	rs72549326	FMO3	0.0465	0.052	0.0844	0	0.06137	NA	NA	0.001
Apolipoprotein B deficiency	2:21229160	C/T	Arg3527Gln	rs5742904	APOB	0.0459	0.0405	0.0562	0.0149	0.06408	NA	NA	0.0002
Increased proline level in schizophrenia	22:18905934	A/G	Leu441Pro	rs2904551	PRODH	0.0038	0.0452	0.0733	0	0.0889	0.003	0.00658946	0.0058

## Sheet: Supplemental Table 8
Trait Type	Trait	Best fit threshold	# SNPs	P value				Beta				SE
				Broad_extended	Broad	Narrow	Depression	Broad_extended	Broad	Narrow	Depression	Broad_extended	Broad	Narrow	Depression
Psychiatric	Bipolar Disorder	0.05	87318	0.000588219	4.82567e-05	0.000297764	0.0784727	0.416359	0.522997	0.499168	0.272861	0.12114	0.128693	0.137997	0.155068
Psychiatric	Major Depressive Disorder	0.1	140450	0.00945441	0.0100628	0.0116387	0.367427	0.304919	0.324601	0.341892	0.149925	0.117495	0.126124	0.135515	0.166343
Psychiatric	Schizophrenia	0.5	453646	0.0207902	0.00427797	0.0227262	0.268457	0.283937	0.377209	0.325822	0.176263	0.122822	0.132034	0.143029	0.15928
Psychiatric	Anxiety Quantitative	0.5	149313	0.0662624	0.105566	0.240355	0.0592376	0.219457	0.212812	0.16318	0.370606	0.119488	0.131491	0.138983	0.196459
Psychiatric	Anxiety Case Control	0.005	4722	0.0746836	0.00983072	0.0135068	0.568095	0.211386	0.331375	0.336427	0.0919329	0.118596	0.128354	0.136199	0.161043
Psychiatric	Cross Disorder	0.001	799	0.104128	0.276004	0.473238	0.0959327	0.189981	0.141447	0.0991401	0.285484	0.1169	0.129846	0.138228	0.171472
Psychiatric	Autism	0.001	1284	0.294554	0.614821	0.27378	0.868667	0.124542	0.0646164	0.151273	0.026463	0.118817	0.12841	0.138225	0.160041
Psychiatric	ADHD	0.0005	383	0.343595	0.527696	0.275958	0.289228	-0.114088	-0.0835114	-0.163018	-0.179862	0.120463	0.132237	0.149634	0.16971
Personality	Extraversion	0.5	233177	0.742621	0.273152	0.4705	0.970849	0.0393392	0.145065	0.102323	0.00570966	0.119796	0.132378	0.141787	0.156244
Personality	Neuroticism	0.05	36987	0.531263	0.951151	0.833706	0.534686	-0.0720964	-0.00774089	-0.0283502	-0.107775	0.115155	0.126357	0.135033	0.173588
Education	Years of Education	0.5	442230	0.194755	0.0847197	0.23268	0.205087	-0.150492	-0.214363	-0.163915	-0.215914	0.116063	0.124345	0.137341	0.170388
Alzheimers	Alzheimers	0.1	130780	0.0177037	0.0099396	0.0672271	0.0316609	0.279424	0.320447	0.24512	0.324344	0.117813	0.124304	0.133934	0.150951
Diabetes	Diabetes	0.5	98118	0.00102686	0.000338708	0.00348648	0.0602817	0.414033	0.485594	0.428091	0.313136	0.126112	0.135499	0.146545	0.166675
Thyroid	TPOAb levels	0.0001	118	0.000997245	0.00323297	0.00329378	0.0034172	0.396382	0.399069	0.427225	0.508375	0.120433	0.135522	0.145369	0.173656
Thyroid	TPOAb case control	0.001	827	0.00191481	0.00529222	0.00106824	0.0603798	0.385695	0.40918	0.5333	0.311833	0.124292	0.146729	0.162994	0.166044
Lipids	Triglycerides	0.1	21255	0.000269214	0.000165568	0.00374196	0.00694263	0.454572	0.496423	0.415733	0.449488	0.124771	0.1318	0.143399	0.166503
Lipids	LDL	0.05	12403	0.000619919	0.00071619	0.00408344	0.0382378	0.428046	0.458156	0.418786	0.323121	0.125059	0.135417	0.145835	0.155924
Lipids	HDL	0.5	75151	0.00145328	0.000530207	0.00589065	0.0844651	0.399104	0.463436	0.398779	0.273532	0.125352	0.133747	0.14481	0.158537
Lipids	Total Cholesterol	0.5	77622	0.00186642	0.000900345	0.00899748	0.0597069	0.3906	0.445298	0.380257	0.302983	0.125566	0.134128	0.145572	0.160908
Cardiovascular	Cardiovascular Disease Additive	0.0001	121	0.0626485	0.0454665	0.0692748	0.138798	-0.219743	-0.257457	-0.250258	-0.268153	0.118035	0.128709	0.13776	0.18115
Cardiovascular	Myocardial Infarction	0.001	2403	0.0421933	0.0849447	0.138751	0.21364	0.242871	0.222405	0.203565	0.183742	0.119546	0.129103	0.137501	0.147748
Cardiovascular	Cardiovascular Disease Recessive	0.001	1428	0.368915	0.349017	0.442327	0.244007	0.103576	0.118002	0.104667	0.181702	0.115276	0.126003	0.136237	0.155963
	NS
	p<0.05
	p<0.0023

## Sheet: Supplemental Table 10
Risk score	p value	beta	se	Disease removed	Number of individuals removed	Gene containing disease variant
Bipolar Disorder	0.00133146	0.401142	0.125001	Adrenocortical hyperplasia	17	PDE11A
Bipolar Disorder	0.00026473	0.442221	0.121237	Apolipoprotein C III deficiency	11	APOC3
Bipolar Disorder	0.000697816	0.409931	0.120908	Bardet Biedl syndrome	1	BBS1
Bipolar Disorder	0.000610757	0.414798	0.121046	Bronchiectasis	1	SCNN1G
Bipolar Disorder	0.000778513	0.409651	0.121908	Charcot Marie Tooth	22	MFN2
Bipolar Disorder	0.000781415	0.416224	0.123902	Corneal dystrophy Fuchs	13	ZEB1
Bipolar Disorder	0.000900553	0.412168	0.124151	Diabetes	22	HNF1A
Bipolar Disorder	0.00179564	0.391668	0.12545	Familial hypercholesterolemia	55	APOB
Bipolar Disorder	0.00109818	0.402728	0.123382	Glaucoma primary open angle	13	FFAR1
Bipolar Disorder	0.000590999	0.413289	0.120292	Harderoporphyria	3	CPOX
Bipolar Disorder	0.000359032	0.44291	0.124117	Hyperprolinemia	6	PRODH
Bipolar Disorder	0.000653902	0.419838	0.123184	Hypogonadotropic hypogonadism	17	WDR11
Bipolar Disorder	0.00103317	0.402452	0.122649	Idiopathic epilepsy generalised	4	CACNB4
Bipolar Disorder	0.00203627	0.403629	0.130841	Long QT syndrome	49	KCNH2
Bipolar Disorder	0.000541298	0.42358	0.122442	McKusick Kaufman syndrome	5	MKKS
Bipolar Disorder	0.000372373	0.43653	0.122658	Ocular skeletal abnormalities	8	GDF3
Bipolar Disorder	0.000479334	0.426179	0.122043	Ostructive lung disease	3	SERPINA6
Bipolar Disorder	0.0010438	0.390517	0.119117	Small fibre neuropathy	30	SCN9A
Bipolar Disorder	0.000649407	0.412645	0.121007	Trimethylaminuria	1	FMO3
Bipolar Disorder	0.00161859	0.387243	0.122835	Xerocytosis hereditary	9	PIEZO1
Diabetes	0.00123807	0.421743	0.130572	Adrenocortical hyperplasia	17	PDE11A
Diabetes	0.00113667	0.405262	0.124531	Apolipoprotein C III deficiency	11	APOC3
Diabetes	0.00108218	0.410039	0.125462	Bardet Biedl syndrome	1	BBS1
Diabetes	0.000960117	0.415768	0.125916	Bronchiectasis	1	SCNN1G
Diabetes	0.00125186	0.408524	0.126604	Charcot Marie Tooth	22	MFN2
Diabetes	0.00108282	0.420666	0.12872	Corneal dystrophy Fuchs	13	ZEB1
Diabetes	0.00125403	0.420495	0.130334	Diabetes	22	HNF1A
Diabetes	0.00109277	0.404516	0.123876	Familial hypercholesterolemia	55	APOB
Diabetes	0.00107844	0.426637	0.130501	Glaucoma primary open angle	13	FFAR1
Diabetes	0.000677485	0.42509	0.125081	Harderoporphyria	3	CPOX
Diabetes	0.000716424	0.433374	0.128095	Hyperprolinemia	6	PRODH
Diabetes	0.00169463	0.406516	0.1295	Hypogonadotropic hypogonadism	17	WDR11
Diabetes	0.0013424	0.407293	0.127011	Idiopathic epilepsy generalised	4	CACNB4
Diabetes	0.000608054	0.489746	0.142867	Long QT syndrome	49	KCNH2
Diabetes	0.000819406	0.42743	0.127738	McKusick Kaufman syndrome	5	MKKS
Diabetes	0.000838293	0.423202	0.126714	Ocular skeletal abnormalities	8	GDF3
Diabetes	0.000926327	0.421478	0.127258	Ostructive lung disease	3	SERPINA6
Diabetes	0.00136795	0.390709	0.122046	Small fibre neuropathy	30	SCN9A
Diabetes	0.0011328	0.40994	0.125931	Trimethylaminuria	1	FMO3
Diabetes	0.00144496	0.408237	0.128154	Xerocytosis hereditary	9	PIEZO1
HDL	0.00211735	0.398964	0.129818	Adrenocortical hyperplasia	17	PDE11A
HDL	0.0013989	0.394147	0.123369	Apolipoprotein C III deficiency	11	APOC3
HDL	0.00147169	0.396644	0.124723	Bardet Biedl syndrome	1	BBS1
HDL	0.00140694	0.399831	0.125212	Bronchiectasis	1	SCNN1G
HDL	0.00169075	0.393111	0.125203	Charcot Marie Tooth	22	MFN2
HDL	0.0015713	0.405763	0.128358	Corneal dystrophy Fuchs	13	ZEB1
HDL	0.00185041	0.404094	0.129798	Diabetes	22	HNF1A
HDL	0.00198909	0.381	0.123227	Familial hypercholesterolemia	55	APOB
HDL	0.00172	0.405094	0.129227	Glaucoma primary open angle	13	FFAR1
HDL	0.000887703	0.413183	0.124307	Harderoporphyria	3	CPOX
HDL	0.00115633	0.413948	0.127391	Hyperprolinemia	6	PRODH
HDL	0.00303983	0.379502	0.128051	Hypogonadotropic hypogonadism	17	WDR11
HDL	0.0019799	0.391071	0.126428	Idiopathic epilepsy generalised	4	CACNB4
HDL	0.00118673	0.457756	0.141193	Long QT syndrome	49	KCNH2
HDL	0.00137675	0.406073	0.126918	McKusick Kaufman syndrome	5	MKKS
HDL	0.00088189	0.420735	0.126509	Ocular skeletal abnormalities	8	GDF3
HDL	0.00113273	0.412803	0.126809	Ostructive lung disease	3	SERPINA6
HDL	0.00137913	0.393105	0.122884	Small fibre neuropathy	30	SCN9A
HDL	0.00161446	0.394806	0.125205	Trimethylaminuria	1	FMO3
HDL	0.00181996	0.398151	0.127689	Xerocytosis hereditary	9	PIEZO1
LDL	0.000757208	0.439465	0.130483	Adrenocortical hyperplasia	17	PDE11A
LDL	0.000680201	0.418496	0.12318	Apolipoprotein C III deficiency	11	APOC3
LDL	0.000601705	0.426946	0.124443	Bardet Biedl syndrome	1	BBS1
LDL	0.000590162	0.429286	0.124934	Bronchiectasis	1	SCNN1G
LDL	0.000942277	0.412026	0.124584	Charcot Marie Tooth	22	MFN2
LDL	0.000616863	0.439294	0.128295	Corneal dystrophy Fuchs	13	ZEB1
LDL	0.000559297	0.445233	0.12903	Diabetes	22	HNF1A
LDL	0.000655696	0.426813	0.125258	Familial hypercholesterolemia	55	APOB
LDL	0.000475498	0.449272	0.128577	Glaucoma primary open angle	13	FFAR1
LDL	0.000447112	0.434053	0.123641	Harderoporphyria	3	CPOX
LDL	0.000312795	0.461855	0.128134	Hyperprolinemia	6	PRODH
LDL	0.00132435	0.408433	0.127212	Hypogonadotropic hypogonadism	17	WDR11
LDL	0.000784802	0.424445	0.126394	Idiopathic epilepsy generalised	4	CACNB4
LDL	0.000568478	0.483208	0.140214	Long QT syndrome	49	KCNH2
LDL	0.000527333	0.439137	0.126681	McKusick Kaufman syndrome	5	MKKS
LDL	0.000388988	0.450973	0.127126	Ocular skeletal abnormalities	8	GDF3
LDL	0.000673258	0.428044	0.125886	Ostructive lung disease	3	SERPINA6
LDL	0.00113427	0.400884	0.123163	Small fibre neuropathy	30	SCN9A
LDL	0.00070042	0.42353	0.124957	Trimethylaminuria	1	FMO3
LDL	0.000730982	0.428928	0.126989	Xerocytosis hereditary	9	PIEZO1
TPOAb case control	0.000705291	0.440219	0.129953	Adrenocortical hyperplasia	17	PDE11A
TPOAb case control	0.00105083	0.41489	0.126624	Apolipoprotein C III deficiency	11	APOC3
TPOAb case control	0.00223777	0.37869	0.123888	Bardet Biedl syndrome	1	BBS1
TPOAb case control	0.00199041	0.384061	0.124225	Bronchiectasis	1	SCNN1G
TPOAb case control	0.00359939	0.367799	0.126335	Charcot Marie Tooth	22	MFN2
TPOAb case control	0.00249971	0.388667	0.128554	Corneal dystrophy Fuchs	13	ZEB1
TPOAb case control	0.00355273	0.367478	0.126049	Diabetes	22	HNF1A
TPOAb case control	0.00683149	0.34339	0.126949	Familial hypercholesterolemia	55	APOB
TPOAb case control	0.0017111	0.40415	0.128863	Glaucoma primary open angle	13	FFAR1
TPOAb case control	0.00190175	0.383904	0.123634	Harderoporphyria	3	CPOX
TPOAb case control	0.00133902	0.410119	0.127863	Hyperprolinemia	6	PRODH
TPOAb case control	0.00120961	0.412376	0.12741	Hypogonadotropic hypogonadism	17	WDR11
TPOAb case control	0.00287072	0.369632	0.123985	Idiopathic epilepsy generalised	4	CACNB4
TPOAb case control	0.00212819	0.417663	0.13597	Long QT syndrome	49	KCNH2
TPOAb case control	0.00187264	0.390474	0.125566	McKusick Kaufman syndrome	5	MKKS
TPOAb case control	0.00198254	0.386432	0.124944	Ocular skeletal abnormalities	8	GDF3
TPOAb case control	0.00232756	0.379299	0.124568	Ostructive lung disease	3	SERPINA6
TPOAb case control	0.00592775	0.339763	0.123471	Small fibre neuropathy	30	SCN9A
TPOAb case control	0.00172659	0.389618	0.124335	Trimethylaminuria	1	FMO3
TPOAb case control	0.00353637	0.363207	0.124522	Xerocytosis hereditary	9	PIEZO1
TPOAb levels	0.000748365	0.426984	0.126656	Adrenocortical hyperplasia	17	PDE11A
TPOAb levels	0.000661206	0.4118	0.120933	Apolipoprotein C III deficiency	11	APOC3
TPOAb levels	0.000925978	0.398342	0.120269	Bardet Biedl syndrome	1	BBS1
TPOAb levels	0.000758125	0.408562	0.121319	Bronchiectasis	1	SCNN1G
TPOAb levels	0.00144285	0.383708	0.120438	Charcot Marie Tooth	22	MFN2
TPOAb levels	0.00141115	0.389544	0.122024	Corneal dystrophy Fuchs	13	ZEB1
TPOAb levels	0.00103349	0.413917	0.126146	Diabetes	22	HNF1A
TPOAb levels	0.000368228	0.43848	0.123104	Familial hypercholesterolemia	55	APOB
TPOAb levels	0.00114543	0.400962	0.123292	Glaucoma primary open angle	13	FFAR1
TPOAb levels	0.000944287	0.396135	0.119801	Harderoporphyria	3	CPOX
TPOAb levels	0.000576995	0.425342	0.123567	Hyperprolinemia	6	PRODH
TPOAb levels	0.00136716	0.390767	0.122057	Hypogonadotropic hypogonadism	17	WDR11
TPOAb levels	0.000842407	0.401548	0.120279	Idiopathic epilepsy generalised	4	CACNB4
TPOAb levels	0.00072785	0.45396	0.134353	Long QT syndrome	49	KCNH2
TPOAb levels	0.00107131	0.396332	0.121162	McKusick Kaufman syndrome	5	MKKS
TPOAb levels	0.00158184	0.382199	0.120978	Ocular skeletal abnormalities	8	GDF3
TPOAb levels	0.00090699	0.402097	0.121191	Ostructive lung disease	3	SERPINA6
TPOAb levels	0.000413816	0.417655	0.118278	Small fibre neuropathy	30	SCN9A
TPOAb levels	0.000977597	0.396439	0.120246	Trimethylaminuria	1	FMO3
TPOAb levels	0.00108422	0.394491	0.120724	Xerocytosis hereditary	9	PIEZO1
Total cholesterol	0.00205473	0.400433	0.129918	Adrenocortical hyperplasia	17	PDE11A
Total cholesterol	0.00164295	0.38849	0.123402	Apolipoprotein C III deficiency	11	APOC3
Total cholesterol	0.00176168	0.390519	0.124857	Bardet Biedl syndrome	1	BBS1
Total cholesterol	0.00170729	0.393639	0.125486	Bronchiectasis	1	SCNN1G
Total cholesterol	0.00252119	0.380129	0.125838	Charcot Marie Tooth	22	MFN2
Total cholesterol	0.00194957	0.398351	0.128591	Corneal dystrophy Fuchs	13	ZEB1
Total cholesterol	0.00236856	0.392949	0.129274	Diabetes	22	HNF1A
Total cholesterol	0.00116765	0.404075	0.124458	Familial hypercholesterolemia	55	APOB
Total cholesterol	0.00194641	0.398812	0.12872	Glaucoma primary open angle	13	FFAR1
Total cholesterol	0.00124463	0.40087	0.124168	Harderoporphyria	3	CPOX
Total cholesterol	0.000990748	0.422406	0.128269	Hyperprolinemia	6	PRODH
Total cholesterol	0.00415524	0.367916	0.128367	Hypogonadotropic hypogonadism	17	WDR11
Total cholesterol	0.00247016	0.383705	0.126762	Idiopathic epilepsy generalised	4	CACNB4
Total cholesterol	0.00125784	0.456503	0.141533	Long QT syndrome	49	KCNH2
Total cholesterol	0.00162595	0.40062	0.127132	McKusick Kaufman syndrome	5	MKKS
Total cholesterol	0.00160998	0.398965	0.126491	Ocular skeletal abnormalities	8	GDF3
Total cholesterol	0.00191801	0.392758	0.126588	Ostructive lung disease	3	SERPINA6
Total cholesterol	0.00328342	0.358295	0.121874	Small fibre neuropathy	30	SCN9A
Total cholesterol	0.00208632	0.386031	0.12543	Trimethylaminuria	1	FMO3
Total cholesterol	0.0026331	0.384246	0.127758	Xerocytosis hereditary	9	PIEZO1
Triglycerides	0.000340755	0.461719	0.128894	Adrenocortical hyperplasia	17	PDE11A
Triglycerides	0.000250622	0.451413	0.123282	Apolipoprotein C III deficiency	11	APOC3
Triglycerides	0.000260823	0.453226	0.124124	Bardet Biedl syndrome	1	BBS1
Triglycerides	0.000231614	0.45885	0.124627	Bronchiectasis	1	SCNN1G
Triglycerides	0.000455237	0.440375	0.125613	Charcot Marie Tooth	22	MFN2
Triglycerides	0.000378513	0.451168	0.126924	Corneal dystrophy Fuchs	13	ZEB1
Triglycerides	0.000315149	0.463427	0.12864	Diabetes	22	HNF1A
Triglycerides	0.00032474	0.440236	0.122467	Familial hypercholesterolemia	55	APOB
Triglycerides	0.000288681	0.464644	0.128169	Glaucoma primary open angle	13	FFAR1
Triglycerides	0.000169561	0.464404	0.123495	Harderoporphyria	3	CPOX
Triglycerides	0.000159825	0.479891	0.127114	Hyperprolinemia	6	PRODH
Triglycerides	0.000440945	0.448201	0.127537	Hypogonadotropic hypogonadism	17	WDR11
Triglycerides	0.000359109	0.453944	0.127211	Idiopathic epilepsy generalised	4	CACNB4
Triglycerides	0.000128457	0.546546	0.142724	Long QT syndrome	49	KCNH2
Triglycerides	0.000254072	0.461705	0.126214	McKusick Kaufman syndrome	5	MKKS
Triglycerides	0.000269053	0.457261	0.125504	Ocular skeletal abnormalities	8	GDF3
Triglycerides	0.000297847	0.455075	0.12581	Ostructive lung disease	3	SERPINA6
Triglycerides	0.000426498	0.426299	0.121	Small fibre neuropathy	30	SCN9A
Triglycerides	0.000311881	0.449746	0.124748	Trimethylaminuria	1	FMO3
Triglycerides	0.000520198	0.441285	0.127166	Xerocytosis hereditary	9	PIEZO1

## Sheet: Supplemental Table 11
Chr	Start	End	p_value	beta	se	Trait
Chr10	60523	751338	0.00806364	0.325565	0.122883	Bipolar
Chr13	85610916	88559881	0.00328265	0.352033	0.119741	Bipolar
Chr14	32383265	34846250	0.000258575	0.428229	0.117207	Bipolar
Chr14	49005471	50507759	0.00299526	0.346016	0.116573	Bipolar
Chr15	84260468	86652904	1.19272e-05	0.494704	0.112974	Bipolar
Chr16	81772536	82747727	0.000877456	0.370728	0.111426	Bipolar
Chr17	12534769	13180371	0.00930721	-0.314122	0.12079	Bipolar
Chr17	29786491	31538424	0.00907201	0.310108	0.118846	Bipolar
Chr17	9965921	11102814	0.00224051	0.368948	0.120715	Bipolar
Chr2	35345028	36122005	0.00146072	0.362892	0.114032	Bipolar
Chr2	85140680	88038506	0.00842862	0.312882	0.118768	Bipolar
Chr3	163253205	165055468	0.00463678	-0.347979	0.122907	Bipolar
Chr3	186890344	188856213	0.00828153	-0.329464	0.12478	Bipolar
Chr3	74321817	75704948	0.00824853	0.303449	0.114868	Bipolar
Chr4	694715	1478710	0.000137296	0.44932	0.117839	Bipolar
Chr5	129519025	132139648	0.0097056	-0.311485	0.120444	Bipolar
Chr7	9987499	11299197	0.00467796	-0.33935	0.119979	Bipolar
Chr8	107410754	108648176	0.00352434	-0.353817	0.121259	Bipolar
Chr8	55945581	56956382	0.00620691	-0.332979	0.121674	Bipolar
Chr1	196176201	197311513	0.00258807	0.357559	0.118678	Diabetes
Chr1	200137649	201589974	0.00126192	0.378105	0.11726	Diabetes
Chr1	204681068	206073264	0.00221249	-0.370481	0.121067	Diabetes
Chr1	34799758	37549182	0.00681533	0.326978	0.120846	Diabetes
Chr10	12586797	13321599	0.0045821	0.315239	0.111194	Diabetes
Chr11	90966490	92077143	0.00626225	0.310876	0.113719	Diabetes
Chr11	93276157	94242259	0.00247428	0.34579	0.114255	Diabetes
Chr12	39227169	40816184	0.0013235	-0.400462	0.124722	Diabetes
Chr17	12534769	13180371	0.0056585	-0.336787	0.121718	Diabetes
Chr19	8347513	9238392	0.000480423	-0.417339	0.119532	Diabetes
Chr3	154714218	156008699	0.00234924	-0.379668	0.124804	Diabetes
Chr3	16282442	17891117	0.0014233	0.364751	0.114346	Diabetes
Chr3	181511166	183769682	0.0035721	0.347988	0.119433	Diabetes
Chr3	46657500	47727211	0.0062185	0.321771	0.117605	Diabetes
Chr3	84367479	85582230	0.00712193	0.315443	0.117218	Diabetes
Chr3	95311971	98215949	0.00879075	0.310669	0.118572	Diabetes
Chr4	127275477	127830292	0.00355806	0.349727	0.119979	Diabetes
Chr4	694715	1478710	0.0046308	0.323466	0.114232	Diabetes
Chr6	13209388	14802923	0.00279426	0.343829	0.115012	Diabetes
Chr6	55468270	56105312	0.00756446	-0.328887	0.123136	Diabetes
Chr6	61880512	63552887	0.00700638	-0.325565	0.120734	Diabetes
Chr6	68849483	69523447	0.00353512	0.350523	0.120169	Diabetes
Chr7	121045273	121933629	0.00378853	0.352112	0.121617	Diabetes
Chr7	9987499	11299197	0.00852417	-0.311038	0.11824	Diabetes
Chr8	42773823	46841314	0.00138175	0.361103	0.1129	Diabetes
Chr1	201589975	203334733	0.0030827	0.353512	0.119455	HDL
Chr1	203334734	204681067	0.00332713	0.342332	0.116607	HDL
Chr1	204681068	206073264	0.00236509	0.345288	0.113578	HDL
Chr10	65794114	67549614	0.00455429	-0.346673	0.122198	HDL
Chr12	2544786	3677036	0.0014705	0.387473	0.12183	HDL
Chr12	76511314	78570569	0.00212524	0.349046	0.113616	HDL
Chr14	32383265	34846250	0.00194272	0.37622	0.121406	HDL
Chr14	55233681	56216879	0.00786564	0.308231	0.115973	HDL
Chr14	94325285	95750866	0.00217019	0.349874	0.114118	HDL
Chr14	95750867	96262414	0.00255286	0.363661	0.120537	HDL
Chr16	71054028	72935149	0.00145756	-0.397192	0.124785	HDL
Chr16	87647349	89041164	0.00937648	0.305783	0.117699	HDL
Chr2	57429100	58297314	0.00310585	0.340557	0.115167	HDL
Chr21	34376999	35225464	0.000144869	0.434436	0.114334	HDL
Chr3	141339097	143164627	0.00339251	-0.352591	0.120349	HDL
Chr3	149043237	150252003	0.00992525	-0.312217	0.121088	HDL
Chr3	70449028	72529328	0.00637863	0.317746	0.11649	HDL
Chr4	56547644	58935007	0.0015272	-0.396787	0.12519	HDL
Chr6	168042835	169382049	0.00656103	-0.325743	0.119832	HDL
Chr6	55468270	56105312	0.00481326	-0.364468	0.129277	HDL
Chr6	61880512	63552887	0.00188042	0.361422	0.116269	HDL
Chr7	132805848	134307595	0.00121962	0.395529	0.122294	HDL
Chr8	42773823	46841314	0.00618926	0.316429	0.115587	HDL
Chr9	38641599	65472189	0.00794141	0.303495	0.11433	HDL
Chr9	90136246	92528697	0.00384261	0.347292	0.120137	HDL
Chr1	182755356	184595512	0.00113555	-0.379934	0.116738	LDL
Chr1	58865399	59890408	0.00327771	-0.359663	0.122317	LDL
Chr1	9365199	10806983	0.00633726	-0.32922	0.120602	LDL
Chr1	97885249	99800603	0.00372111	0.328465	0.113229	LDL
Chr13	90521311	93129690	0.00589354	0.322473	0.117108	LDL
Chr15	40384132	41177513	0.00426283	-0.364698	0.127605	LDL
Chr16	59045405	60745693	0.00947311	0.304633	0.117415	LDL
Chr16	63691589	65938565	0.000916705	0.397272	0.119844	LDL
Chr19	51532567	52985289	0.00722507	0.343519	0.127879	LDL
Chr2	110572432	113921855	0.007658	-0.315633	0.118357	LDL
Chr3	151348730	153256570	0.00111971	-0.367524	0.112786	LDL
Chr3	154714218	156008699	0.00151691	-0.374658	0.118135	LDL
Chr3	167117429	168580959	0.00614112	-0.328473	0.119874	LDL
Chr3	2992120	4431646	0.00818968	-0.319581	0.120864	LDL
Chr3	70449028	72529328	0.00219042	0.356018	0.116227	LDL
Chr4	119933512	120392683	0.00540471	0.361072	0.129795	LDL
Chr4	1478711	2842978	0.00136215	-0.388877	0.121427	LDL
Chr5	111981562	113396284	0.000949921	0.3674	0.111167	LDL
Chr5	150561298	152867773	0.00380965	0.340259	0.117594	LDL
Chr7	109647594	112618683	0.00553649	0.314293	0.113298	LDL
Chr7	73334602	76458563	0.00883955	0.308179	0.117706	LDL
Chr8	17387876	17836398	0.00242987	-0.372452	0.122843	LDL
Chr8	53302930	54418043	0.00537564	-0.350189	0.125804	LDL
Chr9	105967976	107581748	0.00373332	0.343573	0.118479	LDL
Chr9	36743283	38641598	0.00591734	0.310575	0.112841	LDL
Chr1	118839067	144977493	0.00213743	-0.351261	0.114401	TC
Chr1	162346721	165191701	0.00925974	0.309284	0.11885	TC
Chr11	33958739	35502604	0.00972356	-0.313329	0.121187	TC
Chr11	87430235	89208935	0.00321961	0.3419	0.116058	TC
Chr12	115503216	117087470	0.00510234	0.323219	0.115415	TC
Chr14	99138532	101534306	0.00832216	-0.347266	0.131604	TC
Chr16	87647349	89041164	0.00897025	0.305873	0.11705	TC
Chr2	222521176	224859418	0.00497452	-0.340075	0.12108	TC
Chr2	73174848	75630085	0.00684342	0.312897	0.115701	TC
Chr20	12447499	13689863	0.0080854	0.31663	0.119551	TC
Chr21	44506268	46177104	0.00750322	-0.324243	0.121274	TC
Chr3	154714218	156008699	0.000129392	-0.469046	0.122543	TC
Chr3	156008700	157312027	0.00616511	0.319711	0.116731	TC
Chr3	167117429	168580959	0.0019432	-0.371144	0.119771	TC
Chr3	2992120	4431646	0.00583556	-0.328136	0.119024	TC
Chr3	70449028	72529328	0.00141297	0.377918	0.118396	TC
Chr5	113396285	114830369	0.00633059	0.319426	0.116999	TC
Chr5	132139649	134777400	0.00117168	0.373647	0.115121	TC
Chr5	162743908	163771581	0.00256781	0.366876	0.121674	TC
Chr6	91843196	93428643	0.00541084	0.327815	0.117855	TC
Chr8	17387876	17836398	0.00805185	-0.329088	0.124189	TC
Chr8	19492840	20060855	0.00150447	0.375355	0.118266	TC
Chr8	42773823	46841314	0.000794601	0.380714	0.113488	TC
Chr8	53302930	54418043	0.00114214	-0.418879	0.128769	TC
Chr1	151538881	153180828	0.00919194	-0.342986	0.131673	TG
Chr1	97885249	99800603	0.00732393	0.309981	0.115589	TG
Chr11	86619301	87430234	0.00115678	0.366498	0.112792	TG
Chr12	70957987	72645074	0.00906726	0.305064	0.116905	TG
Chr13	57554217	58410625	0.00624795	-0.334738	0.122414	TG
Chr13	80585676	82581813	0.000890983	-0.420738	0.126619	TG
Chr16	78456292	79134814	0.00313885	0.338403	0.114565	TG
Chr2	201576284	202818636	0.00558411	-0.331979	0.119794	TG
Chr3	154714218	156008699	0.00257795	-0.371669	0.123313	TG
Chr3	167117429	168580959	0.00214872	-0.3729	0.12151	TG
Chr3	49316972	51832014	0.00101424	0.367078	0.111691	TG
Chr4	182066807	183371274	0.00851164	0.310758	0.118111	TG
Chr5	108633934	110821143	0.00220371	-0.375494	0.122658	TG
Chr6	134244243	136224176	0.00965356	0.296431	0.114541	TG
Chr6	61880512	63552887	0.00794123	-0.320767	0.120836	TG
Chr7	101199253	103197509	0.00720544	-0.329437	0.122595	TG
Chr7	4573428	5416231	0.00895403	-0.334647	0.12803	TG
Chr7	82022686	83801202	0.00127988	0.368418	0.114399	TG
Chr8	76456542	79132860	0.00412468	0.339067	0.118205	TG
Chr9	107581749	109298753	0.00825174	0.309246	0.117068	TG
Chr9	3190064	4495327	0.00511498	0.321235	0.114739	TG
Chr11	104873284	106520893	0.00702296	0.321549	0.11928	TPOAb case control
Chr1	58865399	59890408	0.00441225	0.327022	0.114862	TPOAb levels
Chr11	112459488	114257727	0.00406812	0.330747	0.115129	TPOAb levels
Chr13	47431079	49383961	0.00747228	0.315145	0.11781	TPOAb levels
Chr15	56901773	58441365	0.00355903	0.331822	0.11384	TPOAb levels
